# Supplementary material for: Effects of polyaluminum chloride and lanthanum-modified bentonite on the growth rates of three Cylindrospermopsis raciborskii strains
Source: PLoS One. 2018 Apr 3;13(4):e0195359. doi: 10.1371/journal.pone.0195359 (PMC5882161; doi:10.1371/journal.pone.0195359)
Supplement: S1 Table — The initial biomass (chlorophyll concentrations) of the strains are Biomass 1 ≈ 40 μg l-1, Biomass 2 ≈ 80 μg l-1, Biomass 3 ≈ 180 μg l-1, and Biomass 4 ≈ 380 μg l-1. (XLS) [file pone.0195359.s002.xls]

## Sheet: S1 data
Chlorophyll-a (µg.L-1)
Biomass	F&L		BRAZILIAN STRAIN					GERMAN STRAIN					FRENCH STRAIN
			Day 0	Day 1	Day 3	Day 5		Day 0	Day 1	Day 3	Day 5		Day 0	Day 1	Day 3	Day 5
B1	0		38.95	58.47	306.83	1129.39		56.76	68.5	350.22	893.24		41.69	40.55	204.27	637.42
B1	0		36.78	59.5	281.06	969.3		57.53	68.87	346.34	873.06		40.21	41.57	212.85	595.52
B1	0		37.76	56.84	280.66	897.33		59.67	71.87	348.63	947.93		41.01	41.52	196.99	585.06
B1	100		38.66	69.01	207.32	491.62		56.76	70.25	150.29	431.82		38.78	49.97	61.89	179.83
B1	100		37.92	69.17	240.33	512.27		57.53	61.83	152.85	402.74		36.84	47.344	141.62	299.64
B1	100		38.89	77.9	208.04	469.25		59.67	60.27	139.73	374.33		36.72	53.12	168.73	312.49
B2	0		84.68	96.05	317.26	926.25		102.31	117.21	478.19	1208.85		79.68	95.67	330.39	824.57
B2	0		78.77	102.9	273.14	1091.01		104.7	113.68	475.46	1105.44		75.97	89.61	291.28	765.31
B2	0		80.64	107.28	316.99	1044.04		103.93	113.94	458.13	1208.85		79.95	98.07	286	788.17
B2	100		82.01	134.02	253.73	523.37		102.31	120.54	219.89	448.54		74.29	96.99	287.23	449.18
B2	100		82.46	133.33	205.03	469.79		104.7	126.36	191.66	406.67		75.04	101.09	153.03	320.08
B2	100		83.05	131.56	209.83	455.25		103.93	128.25	190.4	521.13		77.68	96.3	304.04	391.95
B3	0		162.07	177.58	468.18	1388.93		204.38	256.94	593.82	1452.23		180.08	246.16	555.73	1184.24
B3	0		157.14	168.25	413.35	1254.6		208.27	249.35	627.84	1306.55		177.94	238.82	365.56	816.13
B3	0		171.94	185.36	421.82	1331.42		208.63	245.32	593.31	1400.48		176.72	238.07	302.39	629.28
B3	100		161.56	195.98	290.03	536.23		204.38	280.26	342.7	652.53		175.81	255.19	435.91	671.44
B3	100		175.46	209.59	302.91	602.19		208.27	273.85	356.38	648.07		176.87	239.37	297.59	545.04
B3	100		161.37	204.79	288.79	487.71		208.63	274.63	359.14	633.43		174.41	277.71	424.23	625.51
B4	0		410.64	453.05	789.3	1646.3		405.74	439.16	772.12	1567.8		388.28	430.71	952.01	1381.01
B4	0		407.25	449.7	754.67	1502.89		417.02	441.93	780.33	1589.9		387.17	443.57	917.56	1426.33
B4	0		410.64	458.13	831.43	1486.66		415	443.57	785.92	1476.92		385.4	439.66	985.49	1387.74
B4	100		409.47	465.38	561.96	766.41		405.74	495.43	635.42	907.13		388.28	445.73	779.66	1025.71
B4	100		397.14	479.28	584.89	805.47		417.02	467.65	618.58	924.66		378.74	422.9	737.41	1039.28
B4	100		394.99	463.13	590.43	803.4		415	474.1	613.3	913.37		386.61	457.47	731.74	1908.91
